# Supplementary material for: Generation of a DSF-Guided Refolded Bacterially Expressed Hemagglutinin Ectodomain of Influenza Virus A/Puerto Rico/8/1934 H1N1 as a Model for Influenza Vaccine Antigens
Source: Vaccines (Basel). 2023 Sep 24;11(10):1520. doi: 10.3390/vaccines11101520 (PMC10610769; doi:10.3390/vaccines11101520)
Supplement: Supplementary file 1 [file vaccines-11-01520-s001.zip]

Archive with 1 entries (1 files):
- vaccines-2596358-supplementary.pdf
